# Supplementary material for: Effects of self-perceived psychological stress on clinical symptoms, cortisol, and cortisol/ACTH ratio in patients with burning mouth syndrome
Source: BMC Oral Health. 2023 Jul 22;23:513. doi: 10.1186/s12903-023-03235-0 (PMC10363315; doi:10.1186/s12903-023-03235-0)
Supplement: Supplementary file 1 — Additional file 1. [file 12903_2023_3235_MOESM1_ESM.xlsx]

## Sheet: Sheet2
Supplementary Table 1. Distribution of hematological parameters in BMS patient
		Non-psychological stress (n=73)			Psychological stress (n=68)
		n	%		n	%	p-value
T3	Normal	72	0.986301		66	0.970588	0.609
	Low	0	0		0	0
	High	1	0.0136986		2	0.0294118
T4	Normal	72	0.986301		64	0.941176	0.268
	Low	1	0.0136986		2	0.0294118
	High	0	0		2	0.0294118
TSH	Normal	65	0.890411		55	0.808824	0.388
	Low	1	0.0136986		2	0.0294118
	High	7	0.0958904		11	0.161765
Vitamin B12	Normal	62	0.849315		57	0.838235	0.198
	Low	2	0.0273973		0	0
	High	8	0.109589		11	0.161765
Folate	Normal	62	0.849315		60	0.882353	0.628
	Low	0	0		0	0
	High	11	0.150685		8	0.117647
Ferritin	Normal	64	0.876712		52	0.764706	0.031*
	Low	7	0.0958904		6	0.0882353
	High	2	0.0273973		10	0.147059
ESR	Normal	51	0.69863		50	0.735294	0.71
	Low	0	0		0	0
	High	22	0.30137		18	0.264706
ADH	Normal	66	0.90411		53	0.779412	0.037*
	Low	1	0.0136986		0	0
	High	6	0.0821918		15	0.220588
Cortisol	Normal	57	0.780822		66	0.970588	<0.001***
	Low	16	0.219178		0	0
	High	0	0		2	0.0294118
ACTH	Normal	63	0.863014		54	0.794118	0.184
	Low	3	0.0410959		1	0.0147059
	High	7	0.0958904		13	0.191176
Results were obtained using the χ2 test. *: p-value <0.05. **: p-value <0.01. ***: p-value <0.001. Statistical significance was set at p-value < 0.05. The significant results are shown in bold. T3, triiodothyronine; T4, Thyroxine, TSH, Thyroid-Stimulating Hormone; ESR, erythrocyte sedimentation rate; ADH, antidiuretic hormone; ACTH, adrenocorticotropic hormone; n, number.
